# Supplementary material for: Using Camera Trapping to Assess the Status of the Mammalian Community in the Mafou Fully Protected Area, Upper Niger National Park (Guinea)
Source: Animals (Basel). 2026 Jul 11;16(14):2151. doi: 10.3390/ani16142151 (PMC13404476; doi:10.3390/ani16142151)
Supplement: Supplementary file 1 [file animals-16-02151-s001.zip]

Archive with 19 entries (19 files):
- Atherurus africanus.png
- Cephalophus maxwelli.png
- Cephalophus rufilatus.png
- Cephalophus silvicultor.png
- Cercopithecus sabaeus.png
- Civettictis civetta.png
- Cricetomys gambianus.png
- Erythrocebus patas.png
- Genetta spp..png
- Herpestidae.png
- Hystrix cristata.png
- Pan troglodytes verus.png
- Papio papio.png
- Phacochoerus africanus.png
- Potamochoerus porcus.png
- Sciuridae.png
- Syncerus caffer nanus.png
- Thryonomys swinderianus.png
- Tragelaphus scriptus.png
